# Supplementary material for: Synthesis and Evaluation of Boron-Containing Heterocyclic Compounds with Antimicrobial and Anticancer Activities
Source: Molecules. 2025 Feb 28;30(5):1117. doi: 10.3390/molecules30051117 (PMC11901438; doi:10.3390/molecules30051117)
Supplement: Supplementary file 1 [file molecules-30-01117-s001.zip]

Archive with 1 entries (1 files):
- molecules-3450689-supplementary.pdf
